# Supplementary material for: Differences in GIP Receptor Expression by Feeding Status in the Mouse Brain
Source: Int J Mol Sci. 2025 Jan 28;26(3):1142. doi: 10.3390/ijms26031142 (PMC11818402; doi:10.3390/ijms26031142)
Supplement: Supplementary file 1 [file ijms-26-01142-s001.zip]

Archive with 1 entries (1 files):
- ijms-3414714-supplementary.pdf
